# Supplementary material for: Changes in Liver Stiffness and Markers of Liver Synthesis and Portal Hypertension following Hepatitis C Virus Eradication in Cirrhotic Individuals
Source: Biology (Basel). 2022 Aug 2;11(8):1160. doi: 10.3390/biology11081160 (PMC9404889; doi:10.3390/biology11081160)
Supplement: Supplementary file 1 [file biology-11-01160-s001.zip]

Archive with 1 entries (1 files):
- biology-1820373-supplementary.pdf
